# Supplementary material for: Mesenchymal Stem Cells as Anti-Inflammatory Agents in Chronic Kidney Disease: A Systematic Review and Meta-Analysis
Source: Cells. 2025 Aug 24;14(17):1313. doi: 10.3390/cells14171313 (PMC12428256; doi:10.3390/cells14171313)
Supplement: Supplementary file 1 [file cells-14-01313-s001.zip]

Archive with 1 entries (1 files):
- cells-3775108-supplementary.pdf
